# Supplementary material for: A New Method of Preparing Aurone by Marine Actinomycetes and Its Potential Application in Agricultural Fungicides
Source: Molecules. 2022 Dec 20;28(1):17. doi: 10.3390/molecules28010017 (PMC9822012; doi:10.3390/molecules28010017)
Supplement: Supplementary file 1 [file molecules-28-00017-s001.zip]

Archive with 1 entries (1 files):
- molecules-2022345-supplementary.pdf
